# Supplementary material for: Infection of C. elegans by Haptoglossa Species Reveals Shared Features in the Host Response to Oomycete Detection
Source: Front Cell Infect Microbiol. 2021 Oct 14;11:733094. doi: 10.3389/fcimb.2021.733094 (PMC8552708; doi:10.3389/fcimb.2021.733094)
Supplement: Supplementary Table 2 — Gene lists of COR genes and overlap between COR and ORR genes. [file DataSheet_2.xlsx]

## Sheet: COR genes
COR genes
WBGene00004133	abu-13	F57B9.9
WBGene00011052	arrd-11	R06B9.1
WBGene00000216	asp-3	H22K11.1
WBGene00000218	asp-5	F21F8.3
WBGene00023225	B0281.7	B0281.7
WBGene00015114	B0281.8	B0281.8
WBGene00007143	B0334.3	B0334.3
WBGene00015223	B0507.6	B0507.6
WBGene00015224	B0507.7	B0507.7
WBGene00015225	B0507.8	B0507.8
WBGene00015278	C01B10.3	C01B10.3
WBGene00007297	C04F12.1	C04F12.1
WBGene00015537	C06E4.8	C06E4.8
WBGene00007468	C08H9.8	C08H9.8
WBGene00007574	C14B1.3	C14B1.3
WBGene00015790	C15C7.4	C15C7.4
WBGene00007765	C27B7.9	C27B7.9
WBGene00016264	C30F12.5	C30F12.5
WBGene00016306	C32B5.13	C32B5.13
WBGene00008010	C38D9.2	C38D9.2
WBGene00008020	C38H2.3	C38H2.3
WBGene00008220	C50B6.7	C50B6.7
WBGene00016845	C50F7.5	C50F7.5
WBGene00008269	C53A5.11	C53A5.11
WBGene00008267	C53A5.9	C53A5.9
WBGene00016920	C54E4.5	C54E4.5
WBGene00016939	C55B6.1	C55B6.1
WBGene00015660	catp-3	C09H5.2
WBGene00000421	ced-7	C48B4.4
WBGene00007465	chil-1	C08H9.4
WBGene00011161	chil-18	R09D1.5
WBGene00011848	chil-27	T19H5.3
WBGene00008842	chil-28	F15A4.8
WBGene00007467	chil-3	C08H9.7
WBGene00007469	chil-4	C08H9.10
WBGene00007470	chil-5	C08H9.11
WBGene00007471	chil-6	C08H9.12
WBGene00014162	chil-9	ZK938.6
WBGene00010953	clec-190	M199.4
WBGene00021744	clec-203	Y50D4B.5
WBGene00014046	clec-60	ZK666.6
WBGene00000556	cnc-2	R09B5.3
WBGene00000599	col-10	B0222.8
WBGene00000625	col-48	Y54E10BL.2
WBGene00000535	cpi-1	K08B4.6
WBGene00000776	cpl-1	T03E6.7
WBGene00000781	cpr-1	C52E4.1
WBGene00000784	cpr-4	F44C4.3
WBGene00019644	cpt-4	K11D12.4
WBGene00000841	cul-6	K08E7.7
WBGene00000373	cyp-14A5	F08F3.7
WBGene00011699	cyp-34A2	T10H4.11
WBGene00007913	cyp-36A1	C34B7.3
WBGene00019962	cysl-3	R08E5.2
WBGene00015227	ddn-1	B0507.10
WBGene00000984	dhs-21	R11D1.11
WBGene00009898	dod-23	F49E12.2
WBGene00022550	droe-8	ZC196.6
WBGene00008483	E04D5.4	E04D5.4
WBGene00017127	E04F6.8	E04F6.8
WBGene00045401	eol-1	T26F2.3
WBGene00008490	F01D4.8	F01D4.8
WBGene00008615	F09C6.1	F09C6.1
WBGene00044181	F09C6.11	F09C6.11
WBGene00044182	F09C6.12	F09C6.12
WBGene00044183	F09C6.13	F09C6.13
WBGene00008617	F09C6.3	F09C6.3
WBGene00017340	F10D7.3	F10D7.3
WBGene00008679	F11A5.13	F11A5.13
WBGene00008671	F11A5.3	F11A5.3
WBGene00008739	F13D12.3	F13D12.3
WBGene00008865	F15G9.1	F15G9.1
WBGene00008873	F15H10.6	F15H10.6
WBGene00017592	F19C7.2	F19C7.2
WBGene00009029	F21H7.3	F21H7.3
WBGene00045393	F26D11.13	F26D11.13
WBGene00009237	F28H7.3	F28H7.3
WBGene00018145	F37C4.5	F37C4.5
WBGene00044379	F40H7.12	F40H7.12
WBGene00018268	F41C3.2	F41C3.2
WBGene00018345	F42C5.3	F42C5.3
WBGene00009724	F45D3.4	F45D3.4
WBGene00009803	F47B8.2	F47B8.2
WBGene00018566	F47E1.2	F47E1.2
WBGene00018647	F49F1.7	F49F1.7
WBGene00018702	F52E4.5	F52E4.5
WBGene00010004	F53H2.1	F53H2.1
WBGene00044427	F56A6.5	F56A6.5
WBGene00018966	F56D2.5	F56D2.5
WBGene00018969	F56D3.1	F56D3.1
WBGene00019021	F57H12.6	F57H12.6
WBGene00019047	F58E2.3	F58E2.3
WBGene00019090	F59A7.2	F59A7.2
WBGene00001394	fat-2	W02A2.1
WBGene00013754	fbxa-116	Y113G7B.1
WBGene00008015	fbxa-174	C38D9.7
WBGene00022477	fbxa-28	Y119D3A.2
WBGene00022478	fbxa-35	Y119D3A.3
WBGene00022479	fbxa-36	Y119D3A.4
WBGene00044676	fbxa-42	Y54F10BL.1
WBGene00020638	fbxa-43	T20H9.2
WBGene00016527	fbxa-47	C39B5.9
WBGene00013843	fbxa-49	ZC47.12
WBGene00013844	fbxa-50	ZC47.13
WBGene00020457	fbxa-67	T12B5.11
WBGene00020639	fbxa-71	T20H9.3
WBGene00017695	fip-1	F22B7.4
WBGene00020131	gcy-28	T01A4.1
WBGene00010396	H13N06.2	H13N06.2
WBGene00002024	hsp-43	C14F11.5
WBGene00002094	ins-11	C17C3.4
WBGene00002091	ins-8	ZK1251.11
WBGene00019314	K02E7.10	K02E7.10
WBGene00019368	K03H6.2	K03H6.2
WBGene00219216	K08D10.14	K08D10.14
WBGene00010686	K08F9.3	K08F9.3
WBGene00002199	kin-15	M176.6
WBGene00002263	lea-1	K08H10.1
WBGene00003019	lin-33	H32C10.2
WBGene00022642	lipl-5	ZK6.7
WBGene00017233	lmd-4	F07G11.9
WBGene00003093	lys-4	F58B3.1
WBGene00019761	M03F8.1	M03F8.1
WBGene00021772	math-45	Y51H7BM.1
WBGene00003530	nas-11	K11G12.1
WBGene00003588	nex-1	ZC155.1
WBGene00003589	nex-2	T07C4.9
WBGene00003590	nex-3	C28A5.3
WBGene00003767	nlp-29	B0213.4
WBGene00003768	nlp-30	B0213.5
WBGene00015559	npr-17	C06G4.5
WBGene00012323	oac-54	W07A12.6
WBGene00003863	old-2	ZK938.5
WBGene00008858	pals-1	F15D3.8
WBGene00044708	pals-11	C17H1.13
WBGene00009061	pals-14	F22G12.1
WBGene00007131	pals-26	B0284.1
WBGene00007132	pals-27	B0284.2
WBGene00007134	pals-28	B0284.4
WBGene00012091	pals-29	T27E7.6
WBGene00007657	pals-3	C17H1.4
WBGene00016281	pals-32	C31B8.4
WBGene00021081	pals-33	W08A12.4
WBGene00138721	pals-37	C54D10.14
WBGene00008301	pals-39	C54D10.7
WBGene00007658	pals-4	C17H1.5
WBGene00007659	pals-5	C17H1.6
WBGene00007660	pals-6	C17H1.7
WBGene00004052	parg-2	H23L24.5
WBGene00018696	pho-6	F52E1.8
WBGene00016739	pitr-1	C48A7.2
WBGene00004172	pqn-92	Y75B8A.27
WBGene00004222	ptr-8	F44F4.4
WBGene00004264	qua-1	T05C12.10
WBGene00019932	R07C12.2	R07C12.2
WBGene00011168	R09D1.12	R09D1.12
WBGene00011160	R09D1.4	R09D1.4
WBGene00019986	R09F10.1	R09F10.1
WBGene00004287	rac-2	K03D3.10
WBGene00044670	rac-3	K03D3.13
WBGene00004336	ret-1	W06A7.3
WBGene00004370	rig-3	C53B7.1
WBGene00004373	rme-1	W06H8.1
WBGene00004431	rpl-19	C09D4.5
WBGene00004509	rrf-2	M01G12.12
WBGene00015540	sams-4	C06E7.3
WBGene00004809	skr-3	F44G3.6
WBGene00004829	sli-1	M02A10.3
WBGene00004995	spp-10	C28C12.7
WBGene00004987	spp-2	T08A9.12
WBGene00005188	srg-31	T07H8.5
WBGene00005770	srw-23	F49A5.8
WBGene00011339	T01G5.1	T01G5.1
WBGene00020227	T05A8.1	T05A8.1
WBGene00020228	T05A8.2	T05A8.2
WBGene00011486	T05E12.3	T05E12.3
WBGene00045475	T07A5.7	T07A5.7
WBGene00202514	T09F5.20	T09F5.20
WBGene00011707	T11B7.2	T11B7.2
WBGene00011762	T13H10.2	T13H10.2
WBGene00020554	T19A5.3	T19A5.3
WBGene00011831	T19B10.2	T19B10.2
WBGene00020613	T20D4.7	T20D4.7
WBGene00020672	T22B7.3	T22B7.3
WBGene00012144	T28H10.3	T28H10.3
WBGene00007055	tag-196	F41E6.6
WBGene00006539	tbb-6	T04H1.9
WBGene00009213	thn-1	F28D1.3
WBGene00007142	ttr-18	B0334.1
WBGene00016419	tyr-4	C34G6.2
WBGene00016407	unk-1	C34D10.2
WBGene00006894	ver-1	T17A3.1
WBGene00012185	W01F3.2	W01F3.2
WBGene00206393	W04G5.16	W04G5.16
WBGene00012267	W04G5.7	W04G5.7
WBGene00012268	W04G5.8	W04G5.8
WBGene00021052	W06A11.1	W06A11.1
WBGene00021122	W09G12.8	W09G12.8
WBGene00194646	Y105C5A.1270	Y105C5A.1270
WBGene00012428	Y11D7A.3	Y11D7A.3
WBGene00021197	Y17G9A.4	Y17G9A.4
WBGene00202504	Y32B12B.8	Y32B12B.8
WBGene00012726	Y39G8B.5	Y39G8B.5
WBGene00012747	Y40H7A.10	Y40H7A.10
WBGene00044901	Y41G9A.10	Y41G9A.10
WBGene00021675	Y48G1BR.1	Y48G1BR.1
WBGene00021731	Y49G5A.1	Y49G5A.1
WBGene00021743	Y50D4B.4	Y50D4B.4
WBGene00021745	Y50D4B.6	Y50D4B.6
WBGene00021746	Y50D4B.7	Y50D4B.7
WBGene00268189	Y50D4B.9	Y50D4B.9
WBGene00013307	Y57G11C.9	Y57G11C.9
WBGene00021978	Y58A7A.4	Y58A7A.4
WBGene00021979	Y58A7A.5	Y58A7A.5
WBGene00012398	Y6E2A.4	Y6E2A.4
WBGene00012399	Y6E2A.5	Y6E2A.5
WBGene00013492	Y70C5C.1	Y70C5C.1
WBGene00044760	Y71H2AM.25	Y71H2AM.25
WBGene00022189	Y71H2AR.2	Y71H2AR.2
WBGene00023483	Y75B8A.39	Y75B8A.39
WBGene00022375	Y94H6A.2	Y94H6A.2
WBGene00022545	ZC196.1	ZC196.1
WBGene00022546	ZC196.2	ZC196.2
WBGene00022548	ZC196.4	ZC196.4
WBGene00022549	ZC196.5	ZC196.5
WBGene00022593	ZC328.3	ZC328.3
WBGene00020546	zig-13	T17A3.10
WBGene00006986	zip-1	Y75B8A.35
WBGene00022653	ZK105.1	ZK105.1
WBGene00022643	ZK6.8	ZK6.8
WBGene00022649	ZK84.1	ZK84.1
WBGene00014148	ZK909.3	ZK909.3
WBGene00044804	ZK938.8	ZK938.8
WBGene00014173	ZK970.7	ZK970.7

## Sheet: Overlap between ORR and COR
Overlap between COR and ORR genes
Wormbase ID	Public Name	Sequence Name
WBGene00021122	W09G12.8	W09G12.8
WBGene00020546	zig-13	T17A3.10
WBGene00009061	pals-14	F22G12.1
WBGene00268189	Y50D4B.9	Y50D4B.9
WBGene00021746	Y50D4B.7	Y50D4B.7
WBGene00004829	sli-1	M02A10.3
WBGene00000535	cpi-1	K08B4.6
WBGene00013492	Y70C5C.1	Y70C5C.1
WBGene00000841	cul-6	K08E7.7
WBGene00008010	C38D9.2	C38D9.2
WBGene00021745	Y50D4B.6	Y50D4B.6
WBGene00012323	oac-54	W07A12.6
WBGene00007658	pals-4	C17H1.5
WBGene00004287	rac-2	K03D3.10
WBGene00020457	fbxa-67	T12B5.11
WBGene00015225	B0507.8	B0507.8
WBGene00006894	ver-1	T17A3.1
WBGene00022649	ZK84.1	ZK84.1
WBGene00044182	F09C6.12	F09C6.12
WBGene00014173	ZK970.7	ZK970.7
WBGene00011161	chil-18	R09D1.5
WBGene00013843	fbxa-49	ZC47.12
WBGene00007134	pals-28	B0284.4
WBGene00009803	F47B8.2	F47B8.2
WBGene00011848	chil-27	T19H5.3
WBGene00007297	C04F12.1	C04F12.1
WBGene00044379	F40H7.12	F40H7.12
WBGene00008842	chil-28	F15A4.8
WBGene00008615	F09C6.1	F09C6.1
WBGene00015790	C15C7.4	C15C7.4
WBGene00008301	pals-39	C54D10.7
WBGene00011160	R09D1.4	R09D1.4
WBGene00007657	pals-3	C17H1.4
WBGene00005770	srw-23	F49A5.8
WBGene00021744	clec-203	Y50D4B.5
WBGene00018345	F42C5.3	F42C5.3
WBGene00012428	Y11D7A.3	Y11D7A.3
WBGene00002199	kin-15	M176.6
WBGene00015537	C06E4.8	C06E4.8
WBGene00007468	C08H9.8	C08H9.8
WBGene00007465	chil-1	C08H9.4
WBGene00008269	C53A5.11	C53A5.11
WBGene00013754	fbxa-116	Y113G7B.1
WBGene00015224	B0507.7	B0507.7
WBGene00007470	chil-5	C08H9.11
WBGene00021081	pals-33	W08A12.4
WBGene00016527	fbxa-47	C39B5.9
WBGene00013844	fbxa-50	ZC47.13
WBGene00014162	chil-9	ZK938.6
WBGene00044183	F09C6.13	F09C6.13
WBGene00045393	F26D11.13	F26D11.13
WBGene00044708	pals-11	C17H1.13
WBGene00012091	pals-29	T27E7.6
WBGene00007471	chil-6	C08H9.12
WBGene00044181	F09C6.11	F09C6.11
WBGene00008679	F11A5.13	F11A5.13
WBGene00020638	fbxa-43	T20H9.2
WBGene00007131	pals-26	B0284.1
WBGene00022548	ZC196.4	ZC196.4
WBGene00016306	C32B5.13	C32B5.13
WBGene00015559	npr-17	C06G4.5
WBGene00007467	chil-3	C08H9.7
WBGene00011052	arrd-11	R06B9.1
WBGene00014148	ZK909.3	ZK909.3
WBGene00022545	ZC196.1	ZC196.1
WBGene00015114	B0281.8	B0281.8
WBGene00012268	W04G5.8	W04G5.8
WBGene00138721	pals-37	C54D10.14
WBGene00021978	Y58A7A.4	Y58A7A.4
WBGene00015227	ddn-1	B0507.10
WBGene00044804	ZK938.8	ZK938.8
WBGene00019314	K02E7.10	K02E7.10
WBGene00012399	Y6E2A.5	Y6E2A.5
WBGene00011486	T05E12.3	T05E12.3
WBGene00202504	Y32B12B.8	Y32B12B.8
WBGene00006986	zip-1	Y75B8A.35
WBGene00008873	F15H10.6	F15H10.6
WBGene00194646	Y105C5A.1270	Y105C5A.1270
WBGene00022550	droe-8	ZC196.6
WBGene00021197	Y17G9A.4	Y17G9A.4
WBGene00044427	F56A6.5	F56A6.5
WBGene00008490	F01D4.8	F01D4.8
WBGene00004809	skr-3	F44G3.6
WBGene00000781	cpr-1	C52E4.1
WBGene00022477	fbxa-28	Y119D3A.2
WBGene00011168	R09D1.12	R09D1.12
WBGene00008267	C53A5.9	C53A5.9
WBGene00020639	fbxa-71	T20H9.3
WBGene00016281	pals-32	C31B8.4
WBGene00023483	Y75B8A.39	Y75B8A.39
WBGene00044760	Y71H2AM.25	Y71H2AM.25
WBGene00007574	C14B1.3	C14B1.3
WBGene00022375	Y94H6A.2	Y94H6A.2
WBGene00012267	W04G5.7	W04G5.7
WBGene00003863	old-2	ZK938.5
WBGene00206393	W04G5.16	W04G5.16
WBGene00022546	ZC196.2	ZC196.2
WBGene00020227	T05A8.1	T05A8.1
WBGene00202514	T09F5.20	T09F5.20
WBGene00021743	Y50D4B.4	Y50D4B.4
WBGene00022549	ZC196.5	ZC196.5
WBGene00008858	pals-1	F15D3.8
WBGene00007055	tag-196	F41E6.6
WBGene00045475	T07A5.7	T07A5.7
WBGene00045401	eol-1	T26F2.3
WBGene00022189	Y71H2AR.2	Y71H2AR.2
WBGene00019047	F58E2.3	F58E2.3
WBGene00010686	K08F9.3	K08F9.3
WBGene00009213	thn-1	F28D1.3
WBGene00007660	pals-6	C17H1.7
WBGene00008671	F11A5.3	F11A5.3
WBGene00008220	C50B6.7	C50B6.7
WBGene00022478	fbxa-35	Y119D3A.3
WBGene00012726	Y39G8B.5	Y39G8B.5
WBGene00007132	pals-27	B0284.2
WBGene00020613	T20D4.7	T20D4.7
WBGene00009029	F21H7.3	F21H7.3
WBGene00008015	fbxa-174	C38D9.7
WBGene00022479	fbxa-36	Y119D3A.4
WBGene00008617	F09C6.3	F09C6.3
WBGene00015223	B0507.6	B0507.6
WBGene00007659	pals-5	C17H1.6
